# Supplementary material for: Dipeptidyl peptidase-4 cell surface expression marks an abundant adipose stem/progenitor cell population with high stemness in human white adipose tissue
Source: Adipocyte. 2022 Oct 3;11(1):601–15. doi: 10.1080/21623945.2022.2129060 (PMC9542856; doi:10.1080/21623945.2022.2129060)
Supplement: Supplemental Material [file KADI_A_2129060_SM9320.zip]

Archive with 3 entries (2 files):
- supplement/
- supplement/Supplementary content.docx
- supplement/supplementary Figures.pptx
